# Supplementary material for: Structure of SARS-CoV-2 membrane protein essential for virus assembly
Source: Nat Commun. 2022 Aug 5;13:4399. doi: 10.1038/s41467-022-32019-3 (PMC9355944; doi:10.1038/s41467-022-32019-3)
Supplement: Supplementary file 6 — Source Data [file 41467_2022_32019_MOESM6_ESM.xlsx]

## Sheet: Supplementary Fig. 1
				MW (kDa)											MW (kDa)
				250
				150											100
				100											75
				75											50
				50											37
				37											25
				25											20
				20											15
				15											10
				10

## Sheet: Supplementary Fig. 13
	MW (kDa)
	150
	100
	75
	50
	37
	25
	20
	15
	10
